# Supplementary material for: Psychosocial outcome and health behaviour intent of breast cancer patients with BRCA1/2 and PALB2 pathogenic variants unselected by a priori risk
Source: PLoS One. 2022 Feb 15;17(2):e0263675. doi: 10.1371/journal.pone.0263675 (PMC8846504; doi:10.1371/journal.pone.0263675)
Supplement: S1 Data — (XLSX) [file pone.0263675.s002.xlsx]

## Sheet: Demographics & CWS
Patient No	YesVsNo_p-value	YesNoVsDied_Pvalue2	Result disclosure	Ethnicity	Age of Dx	A priori risk	Education	Income	Marital status	Parity	Family history (BrCa)	Family history (Others)	TNBC	ER status	Stage	PENN_score	PENN_II	CWS_Pre	CWS_Pre_rate	CWS_Post	CWS_Post_rate
1	No	YesNo	No	Malay	35	1	NA	NA	Married	1	0	0	1	N	2	13	High	NA	NA	NA	NA
2	NA	Died	Deceased	Malay	23	1	NA	NA	Married	NA	1	0	1	N	3	22	High	NA	NA	NA	NA
3	No	YesNo	No	Chinese	62	1	NA	NA	Married	1	0	1	0	P	2	4	Low	NA	NA	NA	NA
4	Yes	YesNo	Yes	Chinese	51	1	NA	NA	Married	1	1	0	NA	NA	NA	16	High	7	0	9	0
5	No	YesNo	No	Indian	47	1	NA	NA	Married	1	0	0	1	N	2	8	Low	NA	NA	NA	NA
6	No	YesNo	No	Chinese	50	1	NA	NA	Married	1	0	1	0	P	2	8	Low	NA	NA	NA	NA
7	No	YesNo	No	Malay	28	1	NA	NA	Married	1	0	0	0	P	3	17	High	NA	NA	NA	NA
8	No	YesNo	No	Chinese	58	1	NA	NA	Married	1	0	1	1	P	1	13	High	NA	NA	NA	NA
9	Yes	YesNo	Yes	Chinese	63	1	NA	NA	Married	0	0	0	0	P	2	4	Low	7	0	7	0
10	No	YesNo	No	Chinese	51	1	2	2	Married	1	0	0	0	P	1	8	Low	NA	NA	NA	NA
11	Yes	YesNo	Yes	Chinese	52	1	1	1	Married	0	0	0	0	P	3	0	Low	10	1	NA	NA
12	NA	Died	Deceased	Malay	47	1	NA	NA	Married	1	0	1	1	N	NA	6	Low	NA	NA	NA	NA
13	Yes	YesNo	Yes	Malay	35	1	NA	NA	Married	1	0	0	1	N	NA	8	Low	NA	NA	NA	NA
14	No	YesNo	No	Chinese	40	1	NA	NA	Married	1	0	1	0	P	NA	12	High	NA	NA	NA	NA
15	NA	Died	Deceased	Malay	34	1	NA	NA	Married	1	1	0	0	N	NA	12	High	NA	NA	NA	NA
16	NA	Died	Deceased	Chinese	38	1	1	2	Married	1	1	0	0	P	4	14	High	NA	NA	NA	NA
17	No	YesNo	No	Malay	78	1	NA	NA	Married	1	0	0	0	P	NA	8	Low	NA	NA	NA	NA
18	No	YesNo	No	Malay	62	1	NA	NA	Married	1	1	0	0	P	NA	6	Low	NA	NA	NA	NA
19	Yes	YesNo	Yes	Chinese	50	1	1	2	Married	1	1	0	1	N	2	10	High	11	1	NA	NA
20	No	YesNo	No	Indian	39	1	1	1	Married	1	0	1	1	N	1	11	High	NA	NA	NA	NA
21	No	YesNo	No	Chinese	62	1	1	2	Married	1	0	1	0	P	1	8	Low	NA	NA	NA	NA
22	Yes	YesNo	Yes	Chinese	37	1	1	2	Married	1	0	1	1	N	NA	12	High	12	1	11	1
23	Yes	YesNo	Yes	Chinese	46	1	NA	NA	Single	0	1	0	0	P	NA	16	High	11	1	12	1
24	No	YesNo	No	Chinese	46	1	1	2	Married	1	0	1	0	P	2	9	Low	NA	NA	NA	NA
25	Yes	YesNo	Yes	Malay	41	1	2	2	Separated	1	0	1	NA	NA	2	0	Low	6	0	NA	NA
26	NA	Died	Deceased	Chinese	70	1	NA	NA	Married	1	1	0	0	N	3	0	Low	NA	NA	NA	NA
27	Yes	YesNo	Yes	Indian	61	1	NA	NA	Married	1	1	0	0	P	NA	11	High	NA	NA	NA	NA
28	Yes	YesNo	Yes	Chinese	57	1	NA	NA	Single	0	1	0	0	P	NA	6	Low	NA	NA	NA	NA
29	Yes	YesNo	Yes	Chinese	45	1	2	1	Married	1	1	0	0	P	2	21	High	NA	NA	NA	NA
30	No	YesNo	No	Malay	47	1	NA	NA	Married	1	0	0	NA	P	2	14	High	NA	NA	NA	NA
31	Yes	YesNo	Yes	Chinese	35	1	NA	NA	Married	1	0	1	1	N	2	0	Low	12	1	NA	NA
32	Yes	YesNo	Yes	Chinese	68	1	1	1	Married	1	1	0	0	P	1	12	High	NA	NA	NA	NA
33	No	YesNo	No	Chinese	40	1	1	1	Married	1	1	0	0	P	3	0	Low	NA	NA	NA	NA
34	Yes	YesNo	Yes	Malay	37	1	1	2	Married	1	1	0	1	N	1	27	High	11	1	13	1
35	Yes	YesNo	Yes	Malay	58	1	NA	NA	Married	1	1	0	0	P	NA	12	High	6	0	6	0
36	Yes	YesNo	Yes	Malay	42	1	2	2	Married	1	1	0	0	N	NA	18	High	6	0	16	1
37	Yes	YesNo	Yes	Chinese	35	1	2	1	Married	1	0	1	0	P	3	10	High	11	1	10	1
38	Yes	YesNo	Yes	Chinese	37	1	1	1	Married	1	1	0	1	N	1	24	High	NA	NA	NA	NA
39	Yes	YesNo	Yes	Chinese	42	1	NA	NA	Married	1	0	1	0	P	3	10	High	15	1	17	1
40	No	YesNo	No	Chinese	68	1	NA	NA	NA	NA	0	0	NA	NA	NA	4	Low	NA	NA	NA	NA
41	NA	Died	Deceased	Malay	38	1	NA	NA	Married	1	0	0	0	P	NA	11	High	NA	NA	NA	NA
42	Yes	YesNo	Yes	Chinese	41	1	2	2	Married	1	1	0	NA	NA	NA	NA	NA	NA	NA	NA	NA
43	Yes	YesNo	Yes	Chinese	34	1	2	2	Married	1	1	0	NA	NA	NA	NA	NA	NA	NA	NA	NA
44	Yes	YesNo	Yes	Chinese	36	1	NA	NA	Married	1	1	0	0	NA	NA	NA	High	8	0	6	0
45	Yes	YesNo	Yes	Chinese	38	1	NA	NA	Married	1	1	0	0	N	NA	12	High	8	0	7	0
46	Yes	YesNo	Yes	Chinese	35	1	1	1	Married	1	1	0	0	N	3	13	High	6	0	6	0
47	No	YesNo	No	Chinese	70	1	1	1	Married	1	1	0	0	N	2	5	Low	NA	NA	NA	NA
48	NA	Died	Deceased	Chinese	43	1	1	2	Married	1	0	0	0	P	3	8	Low	NA	NA	NA	NA
49	No	YesNo	No	Chinese	61	1	NA	NA	Married	1	1	0	0	P	NA	4	Low	NA	NA	NA	NA
50	No	YesNo	No	Chinese	56	1	NA	NA	Married	1	0	0	0	P	NA	6	Low	NA	NA	NA	NA
51	No	YesNo	No	Chinese	59	1	1	1	Married	1	0	1	1	N	3	7	Low	NA	NA	NA	NA
52	Yes	YesNo	Yes	Malay	30	1	NA	NA	Single	0	1	0	0	N	NA	32	High	12	1	NA	NA
53	NA	Died	Deceased	Malay	56	2	NA	NA	Married	1	0	0	0	N	1	6	Low	NA	NA	NA	NA
54	NA	Died	Deceased	Chinese	41	2	NA	NA	Single	0	0	0	0	P	3	10	High	NA	NA	NA	NA
55	NA	Died	Deceased	Indian	48	2	NA	NA	Married	1	0	1	0	N	3	8	Low	NA	NA	NA	NA
56	NA	Died	Deceased	Indian	38	2	NA	NA	Married	1	0	1	NA	NA	NA	11	High	NA	NA	NA	NA
57	NA	Died	Deceased	Malay	55	2	NA	NA	NA	NA	0	0	NA	NA	NA	0	Low	NA	NA	NA	NA
58	NA	Died	Deceased	Chinese	61	2	NA	NA	NA	0	0	1	0	P	3	4	Low	NA	NA	NA	NA
59	NA	Died	Deceased	Malay	60	2	NA	NA	Married	1	0	0	0	P	4	5	Low	NA	NA	NA	NA
60	NA	Died	Deceased	Chinese	64	2	NA	NA	NA	0	1	0	0	P	NA	4	Low	NA	NA	NA	NA
61	NA	Died	Deceased	Indian	46	2	NA	NA	Married	1	0	1	0	N	4	8	Low	NA	NA	NA	NA
62	NA	Died	Deceased	Chinese	41	2	2	2	Single	0	0	0	0	P	3	10	High	NA	NA	NA	NA
63	No	YesNo	No	Malay	43	2	NA	NA	NA	0	0	1	0	N	2	9	Low	NA	NA	NA	NA
64	No	YesNo	No	Chinese	50	2	NA	NA	Married	1	0	0	0	P	1	8	Low	NA	NA	NA	NA
65	No	YesNo	No	Chinese	50	2	NA	NA	NA	0	0	1	0	P	NA	7	Low	NA	NA	NA	NA
66	Yes	YesNo	Yes	Chinese	49	2	NA	NA	Single	0	0	0	NA	N	3	8	Low	6	0	6	0
67	No	YesNo	No	Chinese	44	2	NA	NA	Married	1	0	1	0	P	2	9	Low	NA	NA	NA	NA
68	No	YesNo	No	Malay	40	2	NA	NA	Married	1	0	0	0	P	2	11	High	NA	NA	NA	NA
69	Yes	YesNo	Yes	Chinese	50	2	1	1	Married	1	0	0	0	P	NA	8	Low	7	0	10	1
70	Yes	YesNo	Yes	Indian	44	2	NA	NA	Married	1	0	0	0	N	2	9	Low	9	0	NA	NA
71	No	YesNo	No	Indian	62	2	NA	NA	Married	1	0	0	0	P	3	4	Low	NA	NA	NA	NA
72	No	YesNo	No	Chinese	47	2	NA	NA	Married	1	0	0	0	P	1	8	Low	NA	NA	NA	NA
73	Yes	YesNo	Yes	Indian	61	2	NA	NA	Married	1	0	1	0	P	3	4	Low	6	0	NA	NA
74	Yes	YesNo	Yes	Malay	68	2	2	1	Married	1	0	0	1	N	3	5	Low	8	0	7	0
75	No	YesNo	No	Chinese	70	2	NA	NA	Married	1	0	0	0	P	4	3	Low	NA	NA	NA	NA
76	NA	Died	Deceased	Malay	42	2	NA	NA	Married	1	0	0	0	P	2	10	High	NA	NA	NA	NA
77	No	YesNo	No	Malay	60	2	1	1	Married	1	0	1	1	N	3	4	Low	NA	NA	NA	NA
78	No	YesNo	No	Malay	43	2	1	1	Single	1	0	0	NA	NA	NA	9	Low	NA	NA	NA	NA
79	Yes	YesNo	Yes	Chinese	40	2	1	1	Married	1	0	0	0	P	2	13	High	10	1	6	0
80	No	YesNo	No	Chinese	57	2	1	1	Married	1	0	0	0	P	2	5	Low	NA	NA	NA	NA
81	No	YesNo	No	Chinese	39	2	1	1	Single	0	0	0	0	P	1	11	High	NA	NA	NA	NA
82	No	YesNo	No	Indian	48	2	1	1	Married	1	0	0	1	N	2	8	Low	NA	NA	NA	NA
83	Yes	YesNo	Yes	Chinese	49	2	1	1	Single	0	1	0	0	P	2	8	Low	6	0	9	0
84	No	YesNo	No	Chinese	50	2	1	2	Married	1	0	1	NA	NA	NA	7	Low	NA	NA	NA	NA
85	Yes	YesNo	Yes	Chinese	53	2	1	2	Separated	1	1	0	1	N	1	6	Low	6	0	9	0
86	No	YesNo	No	Chinese	56	2	1	1	Married	1	0	1	0	P	1	6	Low	NA	NA	NA	NA
87	Yes	YesNo	Yes	Chinese	63	2	2	2	Separated	1	0	1	0	P	2	4	Low	7	0	NA	NA
88	No	YesNo	No	Chinese	53	2	1	1	Married	1	0	0	1	N	2	6	Low	NA	NA	NA	NA
89	No	YesNo	No	Chinese	43	2	NA	NA	Married	1	0	0	NA	N	NA	10	High	NA	NA	NA	NA
90	Yes	YesNo	Yes	Chinese	48	2	2	1	Married	1	0	0	0	P	1	8	Low	9	0	6	0
91	NA	Died	Deceased	Others	51	2	NA	NA	Married	1	0	0	0	P	3	7	Low	NA	NA	NA	NA
92	No	YesNo	No	Chinese	53	2	NA	NA	Married	1	0	1	0	N	NA	6	Low	NA	NA	NA	NA
93	Yes	YesNo	Yes	Indian	46	2	NA	NA	Married	1	0	0	0	P	NA	8	Low	NA	NA	NA	NA
94	No	YesNo	No	Indian	56	2	NA	NA	Married	1	0	0	0	P	1	7	Low	NA	NA	NA	NA
95	No	YesNo	No	Chinese	64	2	NA	NA	Married	1	0	1	0	P	NA	4	Low	NA	NA	NA	NA
96	Yes	YesNo	Yes	Chinese	64	2	NA	NA	Married	1	0	1	0	P	NA	2	Low	6	0	6	0
97	No	YesNo	No	Indian	53	2	NA	NA	Married	1	0	1	1	P	NA	8	Low	NA	NA	NA	NA
98	No	YesNo	No	Chinese	67	2	1	1	Married	1	0	0	0	N	2	0	Low	NA	NA	NA	NA
99	No	YesNo	No	Chinese	47	2	1	1	Married	1	0	0	0	P	2	0	Low	NA	NA	NA	NA
100	No	YesNo	No	Chinese	76	2	1	1	Married	1	0	1	0	P	1	5	Low	6	0	6	0
101	Yes	YesNo	Yes	Chinese	64	2	2	1	Single	0	0	0	0	NA	NA	2	Low	12	1	17	1
102	Yes	YesNo	Yes	Chinese	51	2	2	2	Married	1	0	1	0	P	2	10	High	NA	NA	NA	NA
103	No	YesNo	No	Chinese	63	2	1	1	Married	1	1	0	0	P	3	4	Low	NA	NA	NA	NA
104	No	YesNo	No	Indian	48	2	2	2	Married	NA	1	0	0	P	3	8	Low	NA	NA	NA	NA

## Sheet: Cleaned RP,PAHC, HB
Patient No	PENN_II	Hereditary (Pre)	Hereditary (Post)	Practical issues (Pre)	Practical issues (Post)	Family (Pre)	Family (Post)	Emotions (Pre)	Emotions (Post)	Living with cancer (Pre)	Living with cancer (Post)	Children (Pre)	Children (Post)	RP_Hereditary (Pre)	RP_Hereditary (Post)	RP_breast (Pre)	RP_breast (Post)	RP_Ovary (Post)	HB2_BSE (Pre)	HB2_BSE (Post)	HB2_CBE(Pre)	HB2_CBE (Post)	HB2_MMG (Pre)	HB2_MMG (Post)	HB2_CA (Pre)	HB2_CA (Post)	HB2_TVUS (Pre)	HB2_TVUS (Post)	HB2_Prophy (Pre)	HB2_Prophy (Post)
1	High	0	Problem	Problem	0	0	Problem	0	0	Problem	0	0	0	Low	Low	Moderate	Low	Low	Yes	Yes	Yes	Yes	Yes	Yes	No	Yes	No	Yes	No	No
2	Low	0	0	0	0	0	0	0	0	Problem	0	N/A	N/A	High	Low	Moderate	Moderate	Low	Yes	Yes	Yes	Yes	Yes	Yes	No	No	No	No	No	No
3	High	0	0	0	0	0	0	0	0	Problem	Problem	Problem	Problem	Very low	Low	Low	Very low	Moderate	Yes	Yes	Yes	Yes	No	Yes	No	Yes	Yes	Yes	No	No
4	High	0	0	0	0	0	Problem	0	0	Problem	Problem	N/A	N/A	Moderate	Moderate	High	Moderate	Very high	No	Yes	Yes	Yes	Yes	Yes	No	Yes	No	Yes	No	Yes
5	High	Problem	Problem	0	0	0	Problem	0	0	Problem	Problem	Problem	Problem	Moderate	Very high	Moderate	High	Moderate	Yes	Yes	Yes	Yes	Yes	Yes	Not sure	Yes	Not sure	Yes	No	No
6	High	0	0	0	0	0	0	0	0	Problem	0	0	0	High	Very high	Moderate	High	Not sure	Yes	Yes	No	Yes	No	Yes	No	Yes	No	Yes	No	Not sure
7	High	Problem	0	0	0	Problem	Problem	Problem	Problem	Problem	Problem	Problem	Problem	High	High	Very high	Moderate	Very low	Yes	N/A	Yes	Yes	Yes	N/A	No	Yes	No	Yes	No	Yes
8	High	Problem	Problem	Problem	Problem	0	0	0	0	Problem	Problem	Problem	Problem	High	Very high	High	High	High	Yes	Yes	Yes	Yes	Yes	Yes	No	Yes	Yes	Yes	No	No
9	High	Problem	Problem	0	0	Problem	Problem	Problem	0	Problem	Problem	Problem	Problem	High	High	Moderate	High	Not sure	No	Yes	No	Yes	No	No	No	No	No	No	No	No
10	High	0	0	0	0	0	0	0	0	0	Problem	0	0	Very high	Very high	Moderate	Moderate	Very high	Yes	Yes	Yes	Yes	Yes	Yes	No	No	No	No	No	Yes
11	High	Problem	Problem	0	0	0	0	0	0	0	0	Problem	0	Moderate	Very low	High	Very low	Very low	No	No	Yes	No	Yes	No	No	No	No	No	No	No
12	High	0	0	0	0	0	0	0	0	0	0	0	0	Moderate	High	High	High	Not sure	No	Yes	Yes	Yes	Yes	Yes	Yes	Not sure	No	Not sure	No	Yes
13	Low	0	0	0	0	0	0	0	0	0	0	N/A	N/A	Not sure	High	Moderate	High	Not sure	Yes	Yes	Yes	Yes	Yes	Yes	No	Not sure	No	Not sure	No	Yes
14	Low	Problem	0	0	0	Problem	0	0	0	Problem	0	Problem	0	Low	High	Not sure	High	High	Yes	Yes	No	Yes	No	Yes	No	Yes	No	No	No	No
15	Low	0	0	0	0	0	0	0	0	Problem	0	Problem	0	Very low	Very low	Very low	Very low	Very low	No	Yes	Yes	Yes	Yes	Yes	N/A	Yes	N/A	No	N/A	Not sure
16	High	Problem	0	Problem	0	Problem	0	0	0	Problem	Problem	0	0	Low	High	Moderate	Moderate	Moderate	Yes	Yes	Yes	Yes	No	Yes	No	Yes	Yes	Yes	No	No
17	Low	0	Problem	0	0	0	0	0	0	Problem	0	N/A	N/A	Very low	Very high	Moderate	Moderate	Moderate	Yes	Yes	Yes	Yes	Yes	Yes	No	Yes	No	Yes	No	No
18	Low	Problem	Problem	0	0	Problem	Problem	Problem	Problem	Problem	0	Problem	Problem	Very low	Very high	Very low	Very high	High	No	No	Yes	Yes	Yes	Yes	Yes	Yes	No	No	No	No
19	Low	0	Problem	0	0	0	Problem	0	0	Problem	0	0	0	High	Low	Very high	High	Low	Yes	Yes	Yes	Yes	Yes	Yes	No	Yes	No	Yes	No	Yes
20	Low	Problem	Problem	0	0	0	0	0	0	Problem	0	Problem	0	Low	Not sure	Moderate	Moderate	Not sure	Yes	Yes	Yes	Yes	Yes	Yes	No	Not sure	No	Not sure	No	Not sure
21	Low	0	0	0	0	0	0	0	0	0	0	0	0	Low	Low	Low	Moderate	Moderate	Yes	Yes	Yes	Yes	No	Yes	Yes	Yes	Yes	Yes	No	No
22	Low	Problem	Problem	0	Problem	0	Problem	Problem	Problem	Problem	Problem	N/A	N/A	Not sure	Moderate	Not sure	High	High	Yes	Yes	Yes	No	Yes	Yes	Not sure	No	Yes	Yes	No	Yes

## Sheet: PAHC
		HR=12, LR=10						HR=12, LR=10
		High Risk		Low Risk				High Risk		Low Risk
		Pre	Post	Pre	Post			Pre	Post	Pre	Post
	Hereditary	0.5	0.416667	0.4	0.5		Hereditary	6	5	4	5
	Practical Issues	0.25	0.0833333	0	0.1		Practical Issues	3	1	0	1
	Family	0.25	0.416667	0.2	0.3		Family	3	5	2	3
	Emotions	0.166667	0.0833333	0.2	0.2		Emotions	2	1	2	2
	Living with Cancer	0.75	0.666667	0.8	0.1		Living with Cancer	9	8	8	1
	Children	0.545455	0.454545	0.666667	0.166667		Children	6	5	4	1

## Sheet: McNemar test
		High Risk		Low Risk
		Pre	Post	Pre	Post
	Hereditary	5	5	5	5
	Practical Issues	2	1	1	1
	Family	2	5	3	3
	Emotions	2	1	2	2
	Living with Cancer	9	7	8	2
	Children	6	5	4	1
			Hereditary (HR)						Hereditary (LR)
			Post test						Post test
			None	Problem					None	Problem
	Pre-test	None	5	1			Pre-test	None	2	3				p-values (mcnemar)
		Problem	2	3				Problem	3	2				HR	LR
													Hereditary	1	1
			Practical issues (HR)						Practical issues (LR)				Practical Issues	1	1
			Post test						Post test				Family	0.375	1
			None	Problem					None	Problem			Emotions	1	1
	Pre-test	None	9	1			Pre-test	None	8	1			Living with Cancer	0.5	0.031
		Problem	2	0				Problem	1	0			Children	0.625	0.625
			Family (HR)						Family (LR)
			Post test						Post test
			None	Problem					None	Problem
	Pre-test	None	6	4			Pre-test	None	4	3
		Problem	1	1				Problem	3	0
			Emotions (HR)						Emotions (LR)
			Post test						Post test
			None	Problem					None	Problem
	Pre-test	None	9	1			Pre-test	None	7	1
		Problem	2	0				Problem	1	1
			Living with cancer (HR)						Living with cancer (LR)
			Post test						Post test
			None	Problem					None	Problem
	Pre-test	None	3	0			Pre-test	None	2	0
		Problem	2	7				Problem	6	2
			Children (HR)						Children (LR)
			Post test						Post test
			None	Problem					None	Problem
	Pre-test	None	2	1			Pre-test	None	3	1
		Problem	3	3				Problem	3	0

## Sheet: Risk Perception
	PENN10							PENN10							PENN10
		Hereditary							Breast							Ovary
		Low		High					Low		High					Low	High
		Post	Pre	Post	Pre				Post	Pre	Post	Pre				Post	Post
	High	4	4	8	6			High	5	2	5	6			High	3	3
	Moderate	1	2	1	5			Moderate	4	8	4	8			Moderate	2	3
	Low	4	8	3	3			Low	1	3	3	1			Low	3	3
	Not sure	1	2	0	0			Not sure	0	3	0	0			Not sure	2	3
	PENN10							PENN10							PENN10
		Hereditary							Breast							Ovary
		Low		High					Low		High					Low	High
		Post	Pre	Post	Pre				Post	Pre	Post	Pre				Post	Post
	High	0.4	0.266667	0.666667	0.428571			High	0.5	0.133333	0.416667	0.4			High	0.3	0.25
	Moderate	0.1	0.0666667	0.0833333	0.357143			Moderate	0.4	0.466667	0.333333	0.533333			Moderate	0.2	0.25
	Low	0.4	0.533333	0.25	0.214286			Low	0.1	0.2	0.25	0.0666667			Low	0.3	0.25
	Not sure	0.1	0.133333	0	0			Not sure	0	0.2	0	0			Not sure	0.2	0.25

## Sheet: Health behaviour
	PENN10
		Breast self- examination				Surveillance of breast by a physician				Mammogram				CA125 blood test				Transvaginal ultrasound				Surgery to remove healthy breasts/ ovaries
		Low Risk		High Risk		Low Risk		High Risk		Low Risk		High Risk		Low Risk		High Risk		Low Risk		High Risk		Low Risk		High Risk
		Post	Pre	Post	Pre	Post	Pre	Post	Pre	Post	Pre	Post	Pre	Post	Pre	Post	Pre	Post	Pre	Post	Pre	Post	Pre	Post	Pre
	Yes	9	8	10	8	9	9	11	10	10	8	9	8	6	2	8	1	4	2	8	3	3	0	4	0
	No	1	2	1	4	1	1	1	2	0	2	2	4	2	6	3	10	4	7	3	8	5	9	7	12
	Not sure	0	0	1	0	0	0	0	0	0	0	1	0	2	2	1	1	2	1	1	1	2	1	1	0
		Breast self- examination				Surveillance of breast by a physician				Mammogram				CA125 blood test				Transvaginal ultrasound				Surgery to remove healthy breasts/ ovaries
		Low Risk		High Risk		Low Risk		High Risk		Low Risk		High Risk		Low Risk		High Risk		Low Risk		High Risk		Low Risk		High Risk
		Post	Pre	Post	Pre	Post	Pre	Post	Pre	Post	Pre	Post	Pre	Post	Pre	Post	Pre	Post	Pre	Post	Pre	Post	Pre	Post	Pre
	Yes	0.9	0.8	0.833333	0.666667	0.9	0.9	0.916667	0.833333	1	0.8	0.75	0.666667	0.6	0.2	0.666667	0.0833333	0.4	0.2	0.666667	0.25	0.3	0	0.333333	0
	No	0.1	0.2	0.0833333	0.333333	0.1	0.1	0.0833333	0.166667	0	0.2	0.166667	0.333333	0.2	0.6	0.25	0.833333	0.4	0.7	0.25	0.666667	0.5	0.9	0.583333	1
	Not sure	0	0	0.0833333	0	0	0	0	0	0	0	0.0833333	0	0.2	0.2	0.0833333	0.0833333	0.2	0.1	0.0833333	0.0833333	0.2	0.1	0.0833333	0
